# Supplementary material for: Characteristic Evaluation of Recombinant MiSp/Poly(lactic-co-glycolic) Acid (PLGA) Nanofiber Scaffolds as Potential Scaffolds for Bone Tissue Engineering
Source: Int J Mol Sci. 2023 Jan 7;24(2):1219. doi: 10.3390/ijms24021219 (PMC9861889; doi:10.3390/ijms24021219)
Supplement: Supplementary file 1 [file ijms-24-01219-s001.zip]

Archive with 1 entries (1 files):
- ijms-2108203-supplementary.pdf
